# Supplementary material for: Detection and genetic diversity of subgroup K avian leukosis virus in local chicken breeds in Jiangxi from 2021 to 2023
Source: Front Microbiol. 2024 Feb 8;15:1341201. doi: 10.3389/fmicb.2024.1341201 (PMC10882074; doi:10.3389/fmicb.2024.1341201)
Supplement: Supplementary file 3 [file Table_2.XLSX]

## Sheet: Sheet1
		Table S2 Sequence alignment and phylogenetic analysis of the nucleotide and amino acid sequences of ALVs gp85 genes(The upper right is the nucleotide similarity, and the lower left is the amino acid similarity)
	Strains
1	RSA(NC_001408)	***	94.6	99.2	90.5	99	82.4	82.1	81.4	85.8	87.2	87.4	87.5	87.8	84.1	80.3	80.4	86.1	80.5	41.5	40.2	41.5	41.3	41.6	40.5	41.6	42.1	42.2	42.2	41.3	41.9	41.3	42.1	41.1	41.1	40.7	41.4	40.5	42.3	42.1	40.6	40.7	86.4	86.6	86.6	86.8	85.6	87.3	87.9
2	MQNCSU(DQ365814)	91.6	***	94.6	89.5	95	83	82	81	85.3	86.1	86.2	86.4	86.7	82.8	78.7	78.8	85	78.7	41.2	40.7	40.9	41.1	41.6	40.2	41.7	41.9	42	42.2	41	41.8	41.2	41.9	40.7	40.6	40.4	41	40.2	42.2	41.9	40.3	40.4	85.1	85.6	85.4	85.4	84.6	86	85.9
3	PDRC1039(EU070900)	99.4	91.6	***	90.5	99.6	82.3	82.1	81.1	85.6	86.7	86.9	87	87.3	83.7	80.1	80.2	86.3	80.3	41.5	40.1	41.5	41.3	41.5	40.3	41.7	42	42.1	42.1	41.3	41.6	41.2	41.8	41.2	41.1	40.5	41.3	40.3	42	42	40.4	40.5	85.8	86	86	86.3	85.1	86.8	87.3
4	SDAU09C3(HM452340)	88.3	87.8	88.4	***	90.7	82.5	82.2	81.2	86.3	86.8	86.5	86.7	87	83	79.9	80	85.2	79.7	42.2	41.2	42.1	42	42.1	41.5	42.6	42.6	42.7	42.8	42.2	42.4	42.1	42.3	42	41.9	41.7	42.2	41.5	42.9	42.6	41.6	41.7	85.2	85.5	85.7	85.6	84.3	85.7	85.7
5	PDRC3246(EU070901)	98.6	92.5	99.1	89	***	82.5	82.3	81.3	85.8	86.9	87.1	87.2	87.5	83.9	80.2	80.3	86.6	80.4	41.6	40.2	41.4	41.4	41.6	40.4	41.8	42.1	42.2	42.2	41.4	41.7	41.3	41.9	41.3	41.2	40.6	41.2	40.4	42.1	42.1	40.5	40.6	86.2	86.4	86.4	86.7	85.5	87.2	87.7
6	RSV-SR-B(AF052428)	78.4	78.7	78.6	77.9	79.2	***	98.1	90.7	85.4	84.9	85	84.7	85.1	86.4	80.6	80.7	86.2	80.3	40.9	39.9	41.4	40.9	41	40.5	40.8	41.2	41.3	41.4	40.8	41	40.6	41.1	40.9	40.8	40.7	40.9	40.5	41.5	41.2	40.6	40.8	83.1	83	83.1	83.4	83.6	83.2	82.9
7	RAV-2(M14902)	77.5	78.1	77.4	76.7	78	98.3	***	91.2	84.6	85.3	85.4	84.5	84.9	87.3	81.1	81.2	86.9	80.8	41.7	40.1	42.2	41.7	41.8	41.3	41.6	42	42.1	42.2	41.6	41.8	41.4	41.9	41.7	41.6	41.5	41.7	41.3	42.2	42	41.4	41.6	83.5	83.4	83.5	82.8	82.9	82.7	82.4
8	SDAU09C2(HM446005)	78.7	78.4	78.6	78.8	79.2	92	92.5	***	83.8	85.3	85.4	84.8	85	86.9	80.8	80.9	85.9	80.5	42.1	40.7	42.1	42.3	41.8	41.9	41.9	42.4	42.4	42.9	41.6	42.4	41.9	42.5	42.6	42	42.1	42.2	41.9	43	42.4	42	42.2	84.2	84.3	84.1	83.6	84.1	83.4	82.4
9	RSV-Pr_C(J02342)	83.3	83.1	83.5	83.9	83.8	81.4	80.2	82.3	***	93.5	93.7	91.2	91.6	85.6	81.5	81.4	87.1	81	42.9	42	42.7	42.8	43	42.4	42.9	43.2	43.1	43.4	42.6	43.3	43.1	43.4	42.8	42.7	42.6	43.5	42.4	43.8	43.2	42.5	42.9	87.5	88.5	88.3	87.8	87.3	88.2	88.3
10	JS13DX04(KM873224)	83.7	82.5	83.7	84.1	84	80.2	80.2	83.5	90.8	***	98.6	94.1	94.4	86.4	84.1	84	89.9	83.6	43.1	42.3	42.4	43.1	43	42.6	42.8	43.4	43.5	43.8	42.7	43.4	43.5	43.7	43.1	42.7	42.8	43.7	42.6	43.9	43.4	42.7	42.9	90.4	92.2	91.9	90	88.9	90.1	90.9
11	JS13DX05(KM873223)	84.5	83.4	84.6	84.5	84.9	80.5	80.5	82.9	91.9	97.1	***	94	94.3	87	84.5	84.2	90.4	84	43.4	42.7	42.7	43.4	43.2	42.9	43.1	43.6	43.7	44	43	43.6	43.7	43.8	43.4	42.8	43.1	43.9	42.9	44	43.6	43	43.2	90.3	91.6	91.3	89.5	88.9	90.1	90.8
12	LC110803-5(KC862332)	84.5	83.3	84.5	84	84.8	79.7	79.1	82.4	88.3	90.1	90.4	***	99.3	85.5	82.9	82.8	88.8	82.4	42.9	42.2	42.3	42.8	43	42.3	42.9	43.5	43.6	43.7	42.7	43.5	43.2	43.9	42.7	42.8	42.5	43.3	42.3	43.9	43.5	42.4	42.6	89.3	90.9	90.3	89.4	88.7	89.8	90.5
13	LC110515-5(KC862333)	84.8	83.6	84.8	84.3	85	80.3	79.7	82.4	88.9	90.6	90.9	98.6	***	85.9	83.1	83	89.2	82.6	42.9	42.2	42.5	42.8	43	42.3	42.9	43.5	43.6	43.7	42.7	43.5	43.2	43.9	42.7	42.8	42.5	43.3	42.3	43.9	43.5	42.4	42.6	89.6	91.2	90.6	89.6	89	90.1	90.8
14	RSV-SR-D(D10652)	81.8	80.6	81.9	81.8	82.5	87.6	87.6	89.9	84.1	84.1	84.7	82.4	83	***	81.8	81.9	87.4	81.4	41.2	40.7	41.2	41.4	41.3	41	41.7	41.6	41.7	42	41.2	41.5	41.5	41.8	41.7	41	41.2	41.5	41	41.9	41.6	41.1	41.3	84.6	84.4	84.6	83.9	82	84	83.9
15	ev-1(AY013303)	77.4	76.5	77.4	78	77.4	75.4	75.4	78.6	79.4	80.2	82	79.2	79.5	80	***	99.7	93.5	99.3	48.3	46.9	47.7	47.8	47.9	47.7	48	48.4	48.5	48.6	47.7	47.6	48.2	48	47.6	48	47.9	47.9	47.7	48.3	48.4	47.8	48	82.4	81.9	82.3	82	80	81.4	81.6
16	ev-3(AY013304)	77.7	76.8	77.7	78.3	77.7	75.9	75.9	79.1	79.4	80.2	81.4	79.2	79.5	80.6	99.4	***	93.4	99	48	46.6	47.3	47.4	47.6	47.3	47.7	48.1	48.2	48.5	47.3	47.3	47.9	47.7	47.3	47.7	47.6	47.6	47.3	47.9	48.1	47.4	47.7	82.3	81.8	82.2	81.9	79.7	81.3	81.5
17	RAV-0(M12172)	83.3	83	83.3	83.4	83.9	81.6	81.6	84.3	85.3	86.1	87.6	85.1	85.7	86	93	93	***	93	42	40.7	41.5	41.6	41.7	41.2	41.8	42.2	42.3	42.4	41.5	41.4	42	41.8	41.4	41.8	41.5	41.7	41.2	41.9	42.2	41.4	41.5	88.4	88.1	88	87.7	85.3	87.4	87.4
18	SDO5O1(EF467236)	77.4	76.5	77.4	77.4	77.4	74.8	74.8	78	78.2	79	80.8	78.3	78.3	79.4	98.6	98	92.5	***	48.6	46.9	48	48.2	48.3	47.9	48.4	48.8	48.9	48.8	48.1	47.6	48.4	48.5	47.8	48.3	48.1	48	47.9	48.6	48.8	48	48.1	82.2	81.4	82.1	81.8	79.8	81.2	81.4
19	HPRS103(Z46390)	34.5	34.9	33.7	34.6	34.3	32.8	33.8	33.8	35	35.1	35.2	35.9	36.5	33.1	32.2	31.9	32.7	32.2	***	88.4	94.8	93.7	94.7	98	94.7	95.2	94.8	94.6	96.2	94.8	95.2	94.8	95.9	97.1	98.3	95.3	98.2	95.6	95.2	98.3	98.2	43.1	43.4	43.5	42.3	43.5	42.7	42.8
20	ADOL7501(AY027920)	32.1	33.1	31.2	32.8	31.8	30.9	31.9	31.9	32.9	33	32.8	33.4	34.1	31.9	29.7	29.7	30.5	29.7	85.6	***	85.4	87	88.5	88.5	89.4	89.1	88.7	88.9	89.5	88.8	87.9	89.9	88	87.9	88.8	88.8	88.7	89.1	89.1	88.8	89	42.1	42.4	42.3	41.1	42.2	41.8	41.7
21	NX0101(DQ115805)	33.9	34.6	33	34	33.7	32.5	33.4	33.4	34.4	34.5	34.6	35.2	35.9	32.5	31.6	31.3	32	31.6	91.4	83	***	93.2	92.8	94.3	92.2	93.9	93.2	93.5	93.7	92.1	94.5	92.9	95	95.8	94.6	93.5	94.5	93.4	93.9	94.6	94.3	42.6	42.9	42.8	41.8	42.9	42.2	42.1
22	SD07LK1(FJ216405)	34.2	34.6	33.3	34.3	34	33.1	34.1	33.8	34.7	34.8	34.9	35.6	36.2	33.1	31.9	31.6	32.4	31.9	90.2	84.7	90.5	***	93	93.9	93.7	94	93	93.5	93.2	93.4	95.2	93.6	94.1	93.7	94.2	94.2	94.1	93.8	94	94.2	94.3	43.2	43.3	43.5	42.4	43.6	42.9	42.8
23	JS09GY3(GU982308)	34.9	35.7	34.1	34.4	34.7	32.9	33.9	33.9	35.5	35.2	35.4	36.3	36.9	33.2	32.4	32.4	33.1	32.4	89.3	87.1	88.2	89	***	94.3	96.3	97.7	97.4	96.3	96.8	94.1	94.1	94.1	94.8	94.6	94.6	93.9	94.5	94.3	97.7	94.6	94.6	43.3	43.3	43.5	42.5	43.7	42.9	42.7
24	GX14ZS14(KX037423)	34.5	34.9	33.7	34.6	34.3	32.5	33.4	33.4	34.7	34.8	34.6	35.6	36.2	32.8	31.6	31.6	32.4	31.6	96.6	85	90.5	89.4	89	***	94.1	94.9	94.6	94.9	96.3	94.8	95.5	94.9	95.8	96.6	99.5	95.4	99.8	95.3	94.9	99.7	99.2	42.8	43.1	43.5	42.3	43.2	42.6	42.5
25	HLJ10SH03(HQ634813)	34.7	35.1	33.9	34.8	34.5	34	35	34.6	35.9	36	35.8	36.4	37	34	32.8	32.8	33.6	32.8	90.8	88.2	87.6	90.8	93.4	89.9	***	96.8	96.4	95.9	96.1	94.6	94.6	95.3	94.4	94	94.4	94.2	94.3	94.8	96.8	94.4	94.6	43.1	43.2	44	43	43.5	42.9	42.6
26	LN08SY10(HQ634802)	35.6	36	34.7	35.7	35.4	33.9	34.9	34.9	36.1	36.2	36	36.9	37.6	33.9	33	33	33.8	33	91.4	87.6	89.3	91.4	95.7	90.2	95.1	***	98.6	97.9	97.5	94.3	95.1	94.8	94.9	94.9	95.2	94	95.1	94.5	100	95.2	95.1	43.8	43.8	44.1	43.2	44.1	43.4	43.3
27	SD09DP04(HQ634808)	35.6	36	34.7	35.7	35.4	33.9	34.9	34.9	36.1	36.2	36	36.9	37.6	33.9	33	33	33.8	33	91.1	88.5	88.8	89.6	95.7	90.2	95.1	97.4	***	97.2	97.1	93.8	94.2	94.5	94.7	94.7	94.9	93.8	94.8	94	98.6	94.9	94.6	44	43.9	44.3	43.2	44.2	43.5	43.4
28	J-SDAU12-737(KM873195)	35.2	35.7	34.4	35.4	35	33.6	34.5	34.2	35.5	35.6	35.4	36.3	36.9	33.6	32.4	32.4	33.1	32.4	89.9	87.1	89	89.9	93.1	90.5	93.6	94.8	94.5	***	95.9	94.2	95.4	94.8	94.9	94.6	95.2	94	95.1	94.1	97.9	95.2	95.1	44	44.3	43.2	42.1	44.4	43.7	43.4
29	SX090912J(HQ386988)	34.2	34.6	33.3	34.3	34	32.5	33.4	33.8	34.7	34.8	34.6	35.6	36.2	32.8	31.6	31.6	32.4	31.6	92.8	88.5	89.1	89.1	94.2	92.5	93.6	95.1	95.4	91.9	***	94.1	94.9	95.2	95.5	95.6	96.6	94.7	96.5	95	97.5	96.6	96.1	42.9	42.9	43.9	42.7	43.1	42.6	42.4
30	JS13LY14(KM873183)	34.3	35	33.4	35	34.1	32.4	33.3	33.3	34.8	34.9	34.7	35.7	36.3	32.4	31.5	31.5	32.2	31.5	91.3	86.4	87.6	88.7	91.3	91	91.3	91.3	91	90.8	90.8	***	94.6	94.2	94.7	94	95.1	94.8	95	94.6	94.3	95.1	95.3	43.5	44	43.5	42.3	43.6	43.3	43.3
31	ADOL-Hc1(AF247391)	35.4	35.9	34.6	35.6	35.2	33.6	34.5	34.5	35.7	35.8	35.2	36.5	37.1	33.9	32.4	32.7	33.4	32.4	91.4	83.9	91.9	91.6	89.3	91.9	90.1	90.8	89.6	91.6	90.2	89.9	***	94.6	96.1	95.8	95.8	96.3	95.7	94.6	95.1	95.8	95.5	43.1	43.3	44.7	43.6	43.5	42.9	42.8
32	HN0001(AY897219)	34.9	35.4	34.1	35.4	34.7	33.3	34.3	34.3	35.5	35.6	35.4	36.3	36.9	33.3	32.5	32.5	33.2	32.5	91.3	87.6	89	90.5	90.5	91	91.9	91	91	89.9	92.2	91.1	90.5	***	94.8	94.8	95	94.5	95.1	95.1	94.8	95	94.9	44.4	44.4	43.5	42.4	44.7	44.1	43.9
33	YZ9901(AY897222)	34	34.4	33.1	33.8	33.8	32	33	33	34.3	34.4	34.5	35.1	35.8	32.4	31.5	31.2	31.9	31.5	93	84.3	92.5	91	90.4	92.8	89.8	90.7	90.7	90.7	91.9	91	93.6	91.8	***	96.9	96.1	95.3	96	95.1	94.9	96.1	95.8	43.2	43.4	43.3	42.4	43.6	42.9	42.9
34	SD9901(AY897220)	34.2	34.6	33.3	34.3	34	32.5	33.4	33.4	34.7	34.8	34.9	35.6	36.2	32.8	31.9	31.6	32.4	31.9	94.8	85.6	93.4	90.8	90.2	93.7	90.2	91.1	91.4	90.5	91.7	90.2	93.4	91.9	95.1	***	96.9	94.9	96.8	95.4	94.9	96.9	96.6	43.2	43.3	43.4	42.2	43.4	42.7	42.5
35	HUB09JY03(HQ634811)	34.2	34.6	33.3	34.3	34	32.1	33.1	33.1	34.4	34.5	34.3	35.2	35.9	32.5	31.3	31.3	32	31.3	97.4	85.9	91.4	90.2	89.9	98.6	90.8	91.1	91.1	91.4	93.4	91.9	92.8	91.3	93.6	94.5	***	95.7	99.7	95.6	95.2	99.8	99.3	43	43.3	43.5	42.3	43.4	42.8	42.7
36	JXCR2202(OR670970)	36.1	36.5	35.2	36.2	35.9	34.2	35.2	35.2	36.3	36.4	36.5	37.1	37.8	34.5	33.7	33.3	34.1	33.7	93.4	86.5	91.1	92.2	91.4	93.4	91.9	91.9	91.9	92.5	92.2	91.4	94.3	92.5	92.4	93.4	94.2	***	95.6	94.5	94	95.7	95.6	43.1	43.5	43.2	42	43.5	42.9	42.9
37	JXDX2203(OR670971)	34.5	34.9	33.7	34.6	34.3	32.5	33.4	33.4	34.7	34.8	34.6	35.6	36.2	32.8	31.6	31.6	32.4	31.6	97.1	85.6	91.1	89.9	89.6	99.4	90.5	90.8	90.8	91.1	93.1	91.6	92.5	91.6	93.3	94.3	99.1	93.9	***	95.5	95.1	99.9	99.4	42.8	43.1	44.5	43.4	43.2	42.6	42.5
38	JXDX2204(OR670972)	34.6	35	33.8	34.7	34.4	33.3	34.3	34	35.1	35.2	35	36	36.6	33.3	32.1	32.1	32.9	32.1	92.5	87	89.3	91.6	90.5	91.9	91.6	91	90.8	89.9	92.2	91.7	91.4	94	92.1	92.8	92.8	92.5	92.5	***	94.5	95.6	95.9	44.2	44.5	44	43	44.7	43.9	43.8
39	JXND2202(OR670973)	35.6	36	34.7	35.7	35.4	33.9	34.9	34.9	36.1	36.2	36	36.9	37.6	33.9	33	33	33.8	33	91.4	87.6	89.3	91.4	95.7	90.2	95.1	100	97.4	94.8	95.1	91.3	90.8	91	90.7	91.1	91.1	91.9	90.8	91	***	95.2	95.1	43.8	43.8	43.3	42.1	44.1	43.4	43.3
40	JXTH2203(OR670974)	34.5	34.9	33.7	34.6	34.3	32.5	33.4	33.4	34.7	34.8	34.6	35.6	36.2	32.8	31.6	31.6	32.4	31.6	97.4	85.9	91.4	90.2	89.9	99.1	90.8	91.1	91.1	91.4	93.4	91.9	92.8	91.3	93.6	94.5	99.4	94.2	99.7	92.8	91.1	***	99.5	42.9	43.2	43.3	42.1	43.3	42.7	42.6
41	JXTH2204(OR670975)	34.5	34.9	33.7	34.6	34.3	32.5	33.4	33.4	34.7	34.8	34.6	35.6	36.2	32.8	31.6	31.6	32.4	31.6	97.1	86.2	91.1	90.5	90.2	98.9	91	91.4	90.8	91.6	93.1	92.2	92.5	91.6	93.3	94.3	99.1	93.9	99.4	93.1	91.4	99.7	***	42.9	43.4	96.1	98.9	43.3	42.5	42.6
42	JS13DX09(KM873201)	83.4	83.3	83.3	82.8	84.2	79.9	79.9	82.3	84.2	86.9	87.2	87	87.2	83.6	79.3	79.6	85.3	78.7	36.6	34.8	36.3	36.9	37.3	36.6	38.1	38	38	37.7	36.6	37	37.9	37.7	36.5	36.6	36.3	38.5	36.6	36.7	38	36.6	36.6	***	95.8	96.3	95.5	93.6	94.9	94
43	JS11C1(KF746200)	81.6	81.2	81.5	80.7	82.4	79.6	79.6	82.6	83.3	87.8	86.3	87.2	87.5	81.7	76.9	77.2	83.1	76.3	37.4	35.3	36.8	37.4	37.9	37.4	38.9	38.8	38.8	38.5	37.4	37.2	38.7	38.5	37	37.4	37.1	39.3	37.4	37.5	38.8	37.4	37.4	94.8	***	***	95.4	93.9	95.1	94.9
44	GDFX0603(KP686144)	82.2	82.2	82.2	82.2	83	79	79.3	82	83.9	87.2	86.9	86.7	87	82.4	78.1	78.4	83.8	77.8	36.6	34.8	36.3	36.9	37.3	36.3	38.1	38	38	37.3	36.6	36.4	37.5	37.7	36.2	36.6	36	38.2	36.3	36.7	38	36.3	36.3	95.7	93.7	***	6	95.4	98.3	95.6
45	SD110503R(KF738251)	82.8	82.5	82.6	82.2	83.5	79.2	78.3	81.3	83.5	86.5	85.6	86.6	86.9	82	78.1	78.4	83.8	77.5	36	34.2	35.6	36.3	36.7	36	37.4	37.3	37.3	37	36	36.4	37.2	37	35.8	36	35.6	37.9	36	36.1	37.3	36	36	98.6	94.5	94.2	***	94.2	95.3	94.4
46	Oki_009(AB669433)	80.4	79.8	79.9	80.7	80.5	79.5	78.3	80.4	80.8	83.6	83.2	84.3	84.5	78.3	75.1	74.8	79.5	74.8	36.5	34.4	36.2	36.8	36.6	36.2	37.6	37.5	37.5	37.2	36.2	36.3	37.1	37.2	36.1	36.5	35.8	38.4	36.2	36.3	37.5	36.2	36.2	91.9	91.3	93.6	91.9	***	95.4	94.8
47	Km_5845(AB670314)	83.1	82.7	82.9	82.8	83.8	79.5	78.9	81.9	84.4	85.6	85.9	86.3	86.6	82.3	77.5	77.8	83.5	77.2	36.6	34.8	36.3	36.9	37.3	36.3	38.1	38	38	37.3	36.6	36.4	37.5	37.7	36.2	36.6	36	38.2	36.3	36.7	38	36.3	36.3	94.8	92.8	98.6	94.3	93.7	***	95.8
48	TW-3593(HM582658)	84.3	83.3	84.1	83.4	85	78	77.1	79.5	83.8	85.3	85.3	86.3	86.6	81.1	76.9	77.2	82.9	76.6	36	34.2	35.6	36	36.7	36	37.4	37.3	37.3	37	36	36.1	37.2	37	35.5	36	35.6	37.9	36	36.1	37.3	36	36	94.2	93.1	94.5	93.7	93.1	95.4	***
49	GD14LZ(KU605774)	83.7	82.7	83.5	83.1	84.4	77.7	76.8	79.2	83.5	85	85	86	86.3	80.8	76.6	76.9	82.6	76.3	35.6	34.5	35.6	36	36.7	35.6	37.1	37	37	36.7	35.6	36.1	37.2	36.7	35.5	36	35.3	37.5	35.6	36.1	37	35.6	35.6	93.9	92.8	94.5	93.7	93.1	95.1	98.6
50	JS13DX11(KM873203)	81.9	81.6	81.9	81.1	82.5	78.4	78.7	81.1	83.3	86	85.7	85.5	85.8	82.1	77.5	77.8	83.2	77.2	36	34.2	35.6	36.3	36.7	35.6	37.4	37.3	37.3	36.7	36	35.8	36.9	37	35.5	36	35.3	37.5	35.6	36.1	37.3	35.6	35.6	95.1	93.4	97.4	94.2	91.6	97.1	93.6
51	JS13LH01(KM873208)	81.9	81.9	81.9	82.2	82.7	77.5	77.8	80.8	83.6	86.9	86.6	87.5	87.8	81.8	77.5	77.8	83.5	77.2	36.3	34.5	36	36.6	37	36	37.7	37.7	37.7	37	36.3	36.1	37.2	37.3	35.8	36.3	35.6	37.9	36	36.4	37.7	36	36	94.8	93.9	98	93.9	93.9	97.1	96
52	JS13LY05(KM873211)	82.5	82.2	82.5	81.7	83	79	79.3	81.7	83.9	86	86.3	86.1	86.4	82.1	78.1	78.4	83.8	77.8	36.3	34.5	36	36.6	37	36	37.7	37.7	37.7	37	36.3	36.1	37.2	37.3	35.8	36.3	35.6	37.9	36	36.4	37.7	36	36	95.1	93.1	98.9	93.6	93	98.6	94.5
53	Km_6349(AB764106)	84.3	83.3	84.1	83.7	85	78.3	77.4	79.8	84.1	85.6	85.6	86.6	86.9	81.4	77.2	77.5	83.2	76.9	36	34.2	35.6	36	36.7	36	37.4	37.3	37.3	37	36	36.1	37.2	37	35.5	36	35.6	37.9	36	36.1	37.3	36	36	94.5	93.4	94.8	94.3	93.4	95.4	99.4
54	JS13LY07(KM873213)	81.9	81.9	81.9	81.4	82.7	78.7	79	82	83.3	87.2	86.3	86.7	87	82.4	78.4	78.7	84.4	77.8	36.9	35.1	36.6	37.2	37.7	36.6	38.4	38.3	38.3	37.7	36.9	37	37.9	38	36.8	36.9	36.3	38.5	36.6	37	38.3	36.6	36.6	98.6	94.5	95.4	98.3	91	94.5	92.8
55	JXCR2101(OR670952)	82.2	81.8	82	82.2	82.9	78.9	78	81	82.9	85.9	84.4	85.4	85.7	80.7	76	76.3	81.9	75.7	36.2	34.4	35.8	36.2	36.6	36.2	37.6	37.5	37.5	37.2	36.2	36.3	37.4	37.2	35.7	36.2	35.8	38.1	36.2	36.3	37.5	36.2	36.2	94.5	95.7	94.2	95.4	93.1	94.8	96.5
56	JXCR2201(OR670953)	82.8	82.5	82.6	82.5	83.5	79.2	78.6	81.3	84.1	86.5	86.2	86.6	86.9	81.7	77.8	78.1	83.2	77.5	36.3	34.5	36	36.6	37	36	37.7	37.7	37.7	37	36.3	36.1	37.2	37.3	35.8	36.3	35.6	37.9	36	36.4	37.7	36	36	95.1	93.1	99.4	94.5	93.9	99.1	95.1
57	JXCR2301(OR670954)	83.3	82.4	83.2	83.1	84.1	78.2	77.9	80.7	84.4	86.8	86.5	87.8	88.1	81.6	77.8	78.1	83.4	77.5	36	34.2	35.6	36.3	36.7	35.6	37.1	37.3	37.3	36.7	36	36.1	36.9	36.7	35.5	36	35.3	37.5	35.6	36.1	37.3	35.6	35.6	93.9	92.5	95.9	94.2	93.9	96	95.7
58	JXDX2101(OR670955)	84.3	83.3	84.1	83.4	85	78	77.1	79.5	83.8	85.3	85.3	86.3	86.6	81.1	76.9	77.2	82.9	76.6	36.3	34.5	36	36.3	37	36.3	37.7	37.7	37.7	37.3	36.3	36.4	37.5	37.3	35.8	36.3	36	38.2	36.3	36.4	37.7	36.3	36.3	94.2	93.1	94.5	93.7	93.1	95.4	99.4
59	JXDX2102(OR670956)	84	82.7	83.5	83.4	84.4	80.4	79.2	81.6	84.4	85	85	85.5	85.8	81.4	76.9	77.2	82.6	76.6	36.3	34.5	36	36.3	37	36.3	37.7	37.7	37.7	37.3	36.3	36.4	37.5	37.3	35.8	36.3	36	38.2	36.3	36.4	37.7	36.3	36.3	94.5	92.8	95.1	94	93.9	95.7	97.4
60	JXDX2201(OR670957)	83.7	82.7	83.5	83.1	84.4	77.7	76.8	79.2	83.5	85	85	86	86.3	80.8	76.6	76.9	82.6	76.3	35.6	34.5	35.6	36	36.7	35.6	37.1	37	37	36.7	35.6	36.1	37.2	36.7	35.5	36	35.3	37.5	35.6	36.1	37	35.6	35.6	93.9	92.8	94.5	93.7	93.1	95.1	98.6
61	JXDX2202(OR670958)	82.2	81.9	82.1	82.5	82.9	77.7	77.1	80.1	83.8	86.2	85.9	87.5	87.8	81.1	77.2	77.5	82.9	76.9	36	34.2	35.6	36.3	36.7	35.6	37.4	37.3	37.3	36.7	36	35.8	36.9	37	35.5	36	35.3	37.5	35.6	36.1	37.3	35.6	35.6	94.2	93.4	97.4	94.5	94.2	97.4	96.3
62	JXDX2301(OR670959)	84	82.7	83.5	82.2	84.4	79.8	78.9	81.3	83.2	84.8	84.8	85.2	85.5	81.1	76.9	77.2	82.6	76.6	35.6	33.9	35.3	35.6	36.4	35.6	37.1	37	37	36.7	35.6	35.8	36.9	36.7	35.2	35.6	35.3	37.5	35.6	35.8	37	35.6	35.6	94.2	92.5	95.1	93.7	93.7	96	97.7
63	JXDX2302(OR670960)	81	80.4	80.9	81.7	81.8	78.3	77.4	80.1	83.2	85	85.3	86	86.3	80.5	76.6	76.9	82.3	76	36.3	34.5	36	36.6	37	36	37.7	37.7	37.7	37	36.3	36.1	37.2	37.3	35.8	36.3	35.6	37.9	36	36.4	37.7	36	36	93.6	93.1	94.5	93.4	92.2	94.5	94.8
64	JXND2101(OR670961)	84.3	83.3	84.1	83.7	85	78	77.1	79.5	83.8	85.3	85.3	86.6	86.9	81.1	76.9	77.2	82.9	76.6	36	34.2	35.6	36	36.7	36	37.1	37.3	37.3	37	36	36.1	37.2	37	35.5	36	35.6	37.9	36	36.1	37.3	36	36	94.2	93.1	94.5	94	93.1	95.1	99.1
65	JXND2201(OR670962)	82.5	82.2	82.4	82.2	83.2	79.5	78.9	81.9	83.8	85	85.3	85.8	86	82.3	77.5	77.8	83.2	77.2	36	34.2	35.6	36.3	36.7	35.6	37.4	37.3	37.3	36.7	36	35.8	36.9	37	35.5	36	35.3	37.5	35.6	36.1	37.3	35.6	35.6	94.2	92.2	98	93.7	93.1	99.4	94.8
66	JXND2301(OR670963)	83.1	82.7	82.9	82.5	83.8	79.8	79.2	81.6	84.7	85.9	86.2	86.6	86.9	82	77.8	78.1	83.8	77.5	36.3	34.5	36	36.6	37	36	37.7	37.7	37.7	37	36.3	36.1	37.2	37.3	35.8	36.3	35.6	37.9	36	36.4	37.7	36	36	95.1	93.1	98.8	94.8	93.9	99.4	95.4
67	JXTH2101(OR670964)	81.9	81.2	81.8	81.3	82.7	80.2	79	82	83.9	87.2	85.7	87.2	87.5	81.1	76.6	76.9	82.5	76	36.8	34.7	36.2	36.8	37.2	36.8	38.2	38.2	38.2	37.9	36.8	36.6	38.1	37.9	36.4	36.8	36.5	38.7	36.8	36.9	38.2	36.8	36.8	94.2	99.1	93.1	94.8	91.9	93.1	93.4
68	JXTH2102(OR670965)	82.2	81.9	82.1	82.2	82.9	79.2	78.6	81	83.8	86.2	85.9	86.3	86.6	81.4	77.5	77.8	82.9	77.2	36.3	34.5	36	36.6	37	36	37.7	37.7	37.7	37	36.3	36.1	37.2	37.3	35.8	36.3	35.6	37.9	36	36.4	37.7	36	36	94.8	92.8	99.1	94.5	93.7	98.6	94.5
69	JXTH2201(OR670966)	82.2	81.9	82.1	82.2	82.9	78.9	78.3	81	83.8	86.2	85.9	86.3	86.6	81.4	77.5	77.8	82.9	77.2	36	34.2	35.6	36.3	36.7	35.6	37.4	37.3	37.3	36.7	36	35.8	36.9	37	35.5	36	35.3	37.5	35.6	36.1	37.3	35.6	35.6	94.8	92.8	99.1	94.5	93.7	98.6	94.5
70	JXTH2202(OR670967)	82.8	82.2	82.6	82.8	83.2	77.7	76.8	79.8	83.5	85.9	85.6	87.2	87.5	81.4	77.5	77.8	82.6	77.2	35.6	33.9	35.3	36	36.4	35.6	37.1	37	37	36.7	35.6	35.8	36.9	36.7	35.2	35.6	35.3	37.5	35.6	35.8	37	35.6	35.6	94.2	93.6	95.4	94.5	96.3	95.4	96.3
71	JXTH2301(OR670968)	82.2	81.9	82.1	82	82.9	78.9	78.3	80.7	83.5	85.9	85.6	86	86.3	81.1	77.2	77.5	82.6	76.9	36.3	34.5	36	36.6	37	36	37.7	37.7	37.7	37	36.3	36.1	37.2	37.3	35.8	36.3	35.6	37.9	36	36.4	37.7	36	36	94.2	92.2	98.6	93.7	93.1	98.3	94.3
72	JXTH2302(OR670969)	82.8	82.2	82.6	82	83.2	79.2	78.6	81	84.1	85.3	85.6	86	86.3	81.4	77.8	78.1	83.2	77.5	36	34.2	35.6	36.3	36.7	35.6	37.4	37.3	37.3	36.7	36	35.8	36.9	37	35.5	36	35.3	37.5	35.6	36.1	37.3	35.6	35.6	94.5	92.5	98.3	94.3	93.4	98.9	94.8
		1	2	3	4	5	6	7	8	9	10	11	12	13	14	15	16	17	18	19	20	21	22	23	24	25	26	27	28	29	30	31	32	33	34	35	36	37	38	39	40	41	42	43	44	45	46	47	48
[truncated: 24 more columns]
